# Supplementary material for: Dragging Human Mesenchymal Stem Cells with the Aid of Supramolecular Assemblies of Single-Walled Carbon Nanotubes, Molecular Magnets, and Peptides in a Magnetic Field
Source: Biomed Res Int. 2015 Jan 26;2015:143504. doi: 10.1155/2015/143504 (PMC4321095; doi:10.1155/2015/143504)
Supplement: Supplementary file 1 — A human adipose-derived stem cells aggregate is moved by an applied magnetic field. The field is applied by approaching a NdFeB magnet to the microscope table where lies the cell cultures. [file 143504.f1.zip]

Archive with 2 entries (2 files):
- mat.143504.v1.wmv
- mat.143504.v2.wmv
